# Supplementary material for: Test@work: evaluation of workplace HIV testing for construction workers using the RE-AIM framework
Source: BMC Public Health. 2021 Sep 24;21:1737. doi: 10.1186/s12889-021-11739-z (PMC8464147; doi:10.1186/s12889-021-11739-z)
Supplement: Supplementary file 4 — Additional file 4. Details of companies and sites visited. [file 12889_2021_11739_MOESM4_ESM.xlsx]

## Sheet: Sheet1
Table 5 Details of companies and sites visited
Company	Co A		Co B		Co C		Co D	Co E			Co F	Co G	Co H					Co I			Co J
Company size (employees)	>1000		>1000		>1000		>1000	>1000			14-24	500-1000	500-1000 employees					>1000			>1000
	Site 1	Site 2	Site 1		Site 1		Site 1	Site 1	Site 2	Site 3	site 1	Site 1	Site 1	Site 2	Site 3			Site 1	Site 2		Site 1
			Visit 1	Visit 2	Visit 1	Visit 2									Visit 1	Visit 2	Visit 3		Visit 1	Visit 2
Health-check participants (n)	25	25	24	23	29	26	10	12	15	15	16	11	27	16	34	13	16	24	33	24	8
Type of workplace	Const site	Const site	Const site		Const site		Const site	Const site	Office	Const site	Office	Const site	Office /trade					Const site	Const site		Const site
Role of main contact a	H&S	H&S	H&S		S/M	S/M	H&S	H&S	H&S	H&S	OM	H&S	WB					H&S	H&S	H&S	H&S
Employees on site b	Not stated	150	37		50		20	30-40	70	70	Data not provided	Not stated	Approx. 1000, variable and moving between sites					30	167	280	Data not provided
Women in the workforce	19% of Co	1% on site	12% on site		<1% on site		0	0	80% on site	3% on site		0	37% of whole company					10% on site	2% on site	1% on site
Age range (average)	16-81 (42)	18 - 65 (47)	17 - 63 (40)		20 - 67 (36)		Not stated	17 - 65 (40-45)	Not stated	18 - 67 (40)		25 - 45	17 - 74 (45)					16 - 62 (44)	18 - 62 (40)	17 -66 (50)
Migrant workers	0.0012	0.05	0.02		0		0	0.05	Not stated	Unknown		0	Unknown					0.06	0.16	Unknown
